# Supplementary material for: Quantification of the Influence of Citrate/Fe(II) Molar Ratio on Hydroxyl Radical Production and Pollutant Degradation during Fe(II)-Catalyzed O2 and H2O2 Oxidation Processes
Source: Int J Environ Res Public Health. 2022 Oct 10;19(19):12977. doi: 10.3390/ijerph191912977 (PMC9566542; doi:10.3390/ijerph191912977)
Supplement: Supplementary file 1 [file ijerph-19-12977-s001.zip]

Archive with 1 entries (1 files):
- ijerph-1949865-supplementary.pdf
